# Supplementary material for: Exogenous 2-(3,4-Dichlorophenoxy) triethylamine alleviates salinity stress in maize by enhancing photosynthetic capacity, improving water status and maintaining K+/Na+ homeostasis
Source: BMC Plant Biol. 2020 Jul 23;20:348. doi: 10.1186/s12870-020-02550-w (PMC7376668; doi:10.1186/s12870-020-02550-w)
Supplement: Supplementary file 2 — Additional file 2. Research data. [file 12870_2020_2550_MOESM2_ESM.xlsx]

## Sheet: Sheet1
	Title：Exogenous 2-(3,4-Dichlorophenoxy) triethylamine alleviates salinity stress in maize by enhancing photosynthetic capacity, improving water status and maintaining K+/Na+ homeostasis
	Lijie Li1,2, Wanrong Gu1*, Liguo Zhang3, Congfeng Li4, Xichang Chen3, Chunrong Qian3, Zhenhua Wang1, Wenhua Li3, Shiyu Zuo1 and Shi Wei1
	1College of Agriculture, Northeast Agricultural University, Harbin 150030, Heilongjiang, China; 2College of Life Science and Technology, Henan Institute of Science and Technology, Xinxiang, Henan, 453000, China; 3Institute of Maize Sciences, Heilongjiang Academy of Land Reclamation Sciences, Harbin, 150038, Heilongjiang, China; 4Institute of Crop Sciences, Chinese Academy of Agricultural Sciences…
	Sheet1: Fig. 2 data. Effects of DCPTA on the DWs of shoot and roots (a), root length (b), root surface area (c), and root volume (d) of non-stressed and salinity-stressed maize plants.
	Sheet2: Fig. 3 data. Effects of DCPTA on the leaf Ψω (a), LRWC (b), and root Lp (c) of non-stressed and salinity-stressed maize plants.
	Sheet3: Fig. 4 data. Effects of DCPTA on the Chl a content (a) and Chl b content (b) in the leaves of non-stressed and salinity-stressed maize seedlings.
	Sheet4: Fig. 5 data. Effects of DCPTA on the Pn (a), gs (b), Ci (c), and Tr (d) of the leaves of non-stressed and salinity-stressed maize seedlings.
	Sheet5: Fig. 6 data. Effects of DCPTA on the Fv/Fm (a), ΦPSII (b), qP (c), and NPQ (d) of the leaves of non-stressed and salinity-stressed maize seedlings.
	Sheet6: Fig. 7 data. Effects of DCPTA on the concentrations of Na+ (a) and K+ (b) and on the Na+/K+ ratio (c) in the leaves and roots and the shoot/root Na+ ratio (d) in non-stressed and salinity-stressed maize seedlings.
	Sheet7: Fig. 8 data. Effects of DCPTA on the expression of ZmSOS1 (a), ZmHKT1 (b), ZmNHX1 (c), and ZmSKOR (d) in the roots and leaves of non-stressed and salinity-stressed maize seedlings.
	Fig. 2 data. Effects of DCPTA on the DWs of shoot and roots (a), root length (b), root surface area (c), and root volume (d) of non-stressed and salinity-stressed maize plants.
	Treatments	Shoot dry weight (g plant-1)	Root dry weight (g plant-1)	Root length (cm)	Root surface area (cm2)	Root volume (cm3)
	CK	0.159	0.113	424.96	125.25	4.08
		0.189	0.124	466.56	114.6	3.55
		0.184	0.121	470.4	106.8	3.88
		0.174	0.115	444.16	103.2	3.49
		0.178	0.106	467.2	116.1	4.07
	20 μM DCPTA	0.201	0.124	519.52	111.15	4.03
		0.18	0.126	474.4	133.35	3.59
		0.192	0.135	491.52	129.15	3.83
		0.208	0.139	524.24	126.15	3.96
		0.208	0.118	463.04	130.05	4.16
	100 μM DCPTA	0.199	0.126	480.02	112.35	3.98
		0.203	0.112	478.23	118.95	4.06
		0.217	0.129	466.96	131.4	4.34
		0.224	0.129	536	134.7	4.47
		0.1892	0.131	467.94	119.34	3.78
	400 μM DCPTA	0.196	0.123	454.23	116.7	4.03
		0.176	0.11	472.35	118.65	3.72
		0.198	0.123	487.53	129.15	4.26
		0.178	0.121	468.59	113.85	3.76
		0.182	0.125	455.05	111.45	3.98
	NaCl	0.113	0.086	220.05	50.45	2.5
		0.108	0.082	213.93	64.27	2.38
		0.098	0.078	270.53	62.36	2.36
		0.113	0.085	262.44	56.46	2.5
		0.098	0.074	221.77	70.01	2.17
	NaCl+20 μM DCPTA	0.13	0.094	267.84	78.28	2.49
		0.156	0.102	307.04	80.49	2.98
		0.139	0.101	257.79	66.62	2.65
		0.118	0.085	301.65	82.06	2.26
		0.126	0.091	242.84	80.17	2.42
	NaCl+100 μM DCPTA	0.157	0.11	375.15	77.421	3.3
		0.144	0.104	386.24	90.46	3.03
		0.135	0.097	350.65	78.89	2.84
		0.139	0.096	331.2	85.49	2.89
		0.158	0.104	332.37	84.17	3.32
	NaCl+400 μM DCPTA	0.138	0.094	235.96	70.19	2.58
		0.116	0.081	250.84	71.07	2.91
		0.124	0.085	274.35	63.61	2.49
		0.115	0.099	227.81	55.34	2.7
		0.14	0.096	255.48	71.59	2.81

## Sheet: Sheet2
	Fig. 3 data. Effects of DCPTA on the leaf Ψω (a), LRWC (b), and root Lp (c) of non-stressed and salinity-stressed maize plants.
	Treatments	Leaf water potential (Mpa)	Leaf relative water content (%)	Root hydraulic conductance (10-7 m3 m-2 s-1 Mpa-1)
	CK	-0.69	95.2	11.55
		-0.73	88.05	10.45
		-0.78	92.33	10.47
		-0.64	95.64	12.27
		-0.68	93.36	11.53
	20 μM DCPTA	-0.62	96.97	10.58
		-0.66	95.89	12.34
		-0.72	94.1	12.51
		-0.73	91.99	10.85
		-0.73	93.33	11.62
	100 μM DCPTA	-0.75	93.36	11.98
		-0.8	95.64	11.38
		-0.81	95.21	11.74
		-0.68	90.53	13.06
		-0.8	90.79	12.44
	400 μM DCPTA	-0.81	95.63	11.62
		-0.76	90.06	11.74
		-0.74	90.56	12.31
		-0.81	92.56	10.61
		-0.68	95.52	11.51
	NaCl	-1.9	64.61	4.82
		-1.97	66.66	5.34
		-1.88	56.93	4.57
		-1.76	67.22	4.98
		-1.82	63.84	4.27
	NaCl+20 μM DCPTA	-1.71	75.78	5.14
		-1.7	75.03	5.08
		-1.73	72.48	6.52
		-1.79	69.32	5.63
		-1.96	80.35	5.74
	NaCl+100 μM DCPTA	-1.31	77.76	8.49
		-1.45	81.65	6.99
		-1.45	72.75	8.11
		-1.37	76.35	7.62
		-1.49	79.75	7.12
	NaCl+400 μM DCPTA	-1.71	70.78	6.25
		-1.6	74.28	5.76
		-1.76	71.15	6.63
		-1.69	67.76	5.38
		-1.75	75.24	5.63

## Sheet: Sheet3
	Fig. 4 data. Effects of DCPTA on the Chl a content (a) and Chl b content (b) in the leaves of non-stressed and salinity-stressed maize seedlings.
		Treatments	chlorophyll a content (mg g-1 FW)	chlorophyll a content (mg g-1 FW)
		CK	2.656	0.835
			2.916	0.764
			2.94	0.712
			2.776	0.688
			2.92	0.774
		20 μM DCPTA	3.247	0.749
			2.965	0.793
			3.072	0.876
			2.839	0.898
			2.894	0.796
		100 μM DCPTA	3.172	0.741
			3.048	0.889
			2.977	0.861
			2.896	0.841
			2.983	0.867
		400 μM DCPTA	2.783	0.778
			2.894	0.791
			2.987	0.861
			2.871	0.759
			2.788	0.743
		NaCl	1.078	0.256
			1.048	0.281
			1.325	0.269
			1.285	0.231
			1.086	0.318
		NaCl+20 μM DCPTA	1.586	0.373
			1.686	0.383
			1.644	0.318
			1.531	0.391
			1.417	0.382
		NaCl+100 μM DCPTA	1.929	0.524
			1.986	0.497
			1.803	0.543
			1.703	0.47
			1.709	0.462
		NaCl+400 μM DCPTA	1.312	0.314
			1.504	0.341
			1.262	0.368
			1.277	0.323
			1.189	0.29

## Sheet: Sheet4
	Fig. 5 data. Effects of DCPTA on the Pn (a), gs (b), Tr (c) and Ci (d), of the leaves of non-stressed and salinity-stressed maize seedlings.
		Treatments	Pn (μmol m-2 s-1)	gs (mmol m-2 s-1)	Tr (mmol m-2 s-1)	Ci (μmol mol-1)
		CK	15.06	0.075	4.67	232.25
			14.91	0.082	4.84	203.98
			14.51	0.088	4.04	222.83
			13.36	0.083	4.79	237.92
			13.44	0.089	4.84	223.07
		20 μM DCPTA	14.86	0.086	4.82	238.53
			15.53	0.085	4.48	222.91
			14.97	0.089	5.33	203.97
			14.7	0.085	4.87	212.12
			16.85	0.094	4.86	210.18
		100 μM DCPTA	15.75	0.086	4.16	241.32
			16.37	0.082	4.2	224.36
			16.57	0.089	4.99	245.38
			16.75	0.082	4.78	263.76
			15.07	0.079	4.27	193.42
		400 μM DCPTA	14.08	0.08	4.28	246.25
			15.01	0.082	4.53	203.3
			15.55	0.089	4.29	192.93
			13.98	0.084	5.04	208.81
			13.69	0.077	5.24	266.54
		NaCl	7.42	0.045	1.58	397.54
			8.36	0.039	1.89	342.08
			7.03	0.042	1.51	356.06
			7.55	0.033	1.56	377.71
			8.36	0.036	1.52	395.57
		NaCl+20 μM DCPTA	8.11	0.053	2.27	344.45
			9.26	0.052	2.42	353.45
			9.52	0.053	2.52	382.07
			8.95	0.065	2.52	319.95
			10.26	0.054	2.09	342.65
		NaCl+100 μM DCPTA	10.1	0.067	3.56	260.06
			10.04	0.058	2.82	247.84
			12.42	0.059	2.98	301.46
			9.85	0.068	3.46	281.42
			12.05	0.055	3.47	254.44
		NaCl+400 μM DCPTA	9.48	0.048	1.74	365.56
			8.81	0.043	2.16	353.55
			7.68	0.049	2.06	329.87
			9.02	0.036	2.13	391
			7.95	0.05	1.73	359.45

## Sheet: Sheet5
	Fig. 6 data. Effects of DCPTA on the Fv/Fm (a), ΦPSII (b), qP (c), and NPQ (d) of the leaves of non-stressed and salinity-stressed maize seedlings.
		Treatments	Fv/Fm	ΦPSII	qP	NPQ
		CK	0.802	0.726	0.628	0.561
			0.828	0.729	0.652	0.625
			0.823	0.691	0.688	0.532
			0.832	0.762	0.6	0.633
			0.839	0.722	0.586	0.611
		20 μM DCPTA	0.844	0.797	0.652	0.521
			0.849	0.752	0.664	0.521
			0.836	0.749	0.706	0.618
			0.806	0.745	0.667	0.507
			0.855	0.776	0.607	0.488
		100 μM DCPTA	0.812	0.712	0.676	0.526
			0.828	0.698	0.631	0.612
			0.816	0.75	0.579	0.546
			0.834	0.734	0.613	0.604
			0.808	0.751	0.59	0.607
		400 μM DCPTA	0.849	0.762	0.605	0.576
			0.828	0.714	0.616	0.574
			0.833	0.751	0.654	0.664
			0.842	0.785	0.674	0.527
			0.797	0.777	0.663	0.483
		NaCl	0.457	0.298	0.359	0.942
			0.506	0.364	0.302	0.921
			0.52	0.341	0.346	0.834
			0.501	0.304	0.281	0.889
			0.573	0.299	0.335	0.911
		NaCl+20 μM DCPTA	0.559	0.329	0.435	0.785
			0.615	0.385	0.417	0.896
			0.509	0.37	0.457	0.84
			0.522	0.315	0.398	0.861
			0.552	0.383	0.408	0.778
		NaCl+100 μM DCPTA	0.734	0.412	0.472	0.695
			0.649	0.496	0.482	0.718
			0.633	0.529	0.513	0.68
			0.642	0.476	0.427	0.706
			0.694	0.489	0.462	0.793
		NaCl+400 μM DCPTA	0.609	0.367	0.35	0.761
			0.657	0.427	0.416	0.785
			0.578	0.443	0.354	0.809
			0.635	0.391	0.393	0.864
			0.529	0.353	0.325	0.767

## Sheet: Sheet6
	Fig. 7 data. Effects of DCPTA on the concentrations of Na+ (a) and K+ (b) and on the Na+/K+ ratio (c) in the leaves and roots and the shoot/root Na+ ratio (d) in non-stressed and salinity-stressed maize seedlings.
		Treatments	Na+ concentration (mmol g-1 DW)		K+ concentration (mmol g-1 DW)		Na+/K+ ratio		Shoot/Root Na+ ratio
			Shoot	Root	Shoot	Root	Shoot	Root
		CK	2.51	5.85	52.25	22.55	0.0480383	0.259375	0.429236
			2.53	4.7	49.61	21.33	0.0509978	0.220197	0.538665
			2.05	4.92	49.84	20.07	0.0411316	0.245321	0.416362
			2.29	5.84	54.55	23.99	0.0419798	0.243602	0.482
			2.48	5.8	49.72	21.12	0.0498793	0.274773	0.42735
		20 μM DCPTA	2.31	5.92	49.95	25.12	0.0462462	0.235605	0.390308
			2.02	5.55	56.85	24.18	0.0355321	0.229578	0.5274
			2.53	5.53	48.87	26.18	0.05177	0.211123	0.457736
			1.85	6.08	50.32	25.64	0.0367647	0.237098	0.5449
			2.15	5.48	50.3	21.38	0.0427435	0.256389	0.392221
		100 μM DCPTA	2.372	4.64	53.57	20.07	0.0442785	0.231271	0.511031
			2.58	4.31	54.32	24.45	0.0474963	0.176344	0.406958
			2.201	4.21	51.7	21.63	0.0425725	0.194619	0.522853
			2.61	4.66	48.02	22.33	0.0543524	0.208777	0.559846
			2.51	4.56	45.6	25.12	0.0550439	0.181338	0.551019
		400 μM DCPTA	2.62	4.75	53.57	22.68	0.048908	0.209524	0.551347
			2.98	4.39	46.6	22.46	0.0639485	0.195591	0.487
			2.33	4.7	49.57	20.98	0.0470042	0.223981	0.495956
			2.99	5.33	47.3	20.71	0.0632135	0.257267	0.561186
			2.66	5.33	45.2	19.4	0.0588496	0.275019	0.498688
		NaCl	26.63	31.36	24.75	6.35	1.07596	4.93858	0.849171
			24.62	35.48	26.15	7.83	0.941491	4.53129	0.693912
			25.44	37.5	24.05	5.81	1.0578	6.45439	0.6784
			26.77	38.04	27.65	7.66	0.968174	4.96606	0.703733
			24.89	34.24	27.1	5.95	0.91845	5.75462	0.726928
		NaCl+20 μM DCPTA	15.03	24.03	30.83	13.43	0.487512	1.78928	0.625468
			14.22	30.45	35.42	13.73	0.401468	2.21741	0.467072
			13.38	27.18	37.52	12.68	0.35661	2.14345	0.492292
			14.66	24.8	35.02	11.21	0.418618	2.21213	0.591177
			14.08	28.36	38.36	14.24	0.367049	1.99164	0.496456
		NaCl+100 μM DCPTA	12.56	21.12	45.32	16.98	0.27714	1.24382	0.594697
			12.09	24.21	40.92	16.74	0.295455	1.44624	0.49938
			13.59	22.81	37.24	12.55	0.36493	1.81753	0.595791
			13.82	20.95	40.28	15.13	0.343098	1.38467	0.659666
			12.19	24.92	44.12	14.12	0.276292	1.76487	0.489165
		NaCl+400 μM DCPTA	17.12	34.35	30.54	7.71	0.560576	4.45252	0.498413
			16.97	30.63	31.3	8.32	0.542173	3.68121	0.554141
			18.65	27.6	32.96	7.41	0.565837	3.72203	0.49605
			17.14	32.99	25.16	6.96	0.68124	4.74023	0.51952
			16.93	32.95	26.36	8.04	0.642261	4.09863	0.45815

## Sheet: Sheet7
	Fig. 8 data. Effects of DCPTA on the expression of ZmSOS1 (a), ZmHKT1 (b), ZmNHX1 (c), and ZmSKOR (d) in the roots and leaves of non-stressed and salinity-stressed maize seedlings.
	Treatments	Relative expression (RQ) of ZmSOS1		Relative expression (RQ) of ZmHKT1		Relative expression (RQ) of ZmNHX1		Relative expression (RQ) of ZmSKOR
		Shoot	Root	Shoot	Root	Shoot	Root	Shoot	Root
	CK	0.95	1.07	1.03	0.97	1.02	0.97	1.12	1.03
		1.19	0.93	1.02	1.04	0.87	1.06	1.17	1.12
		1.05	1.16	1.11	1.21	1.13	1.32	1.09	1.15
		0.91	0.97	0.98	1.18	1.04	1.05	0.91	1.23
		1.17	1.12	1.09	1.01	0.96	0.94	0.99	1.09
	20 μM DCPTA	2.46	2.29	2.36	0.86	2.68	1.27	1.68	1.67
		2.95	2.14	2.26	0.95	3.21	1.25	1.79	1.56
		2.84	2.06	1.53	0.97	2.55	1.31	2.18	1.48
		3.33	2.16	1.84	0.85	3.15	1.34	2.15	1.51
		2.75	2.24	1.86	0.75	2.31	1.03	2.01	1.61
	100 μM DCPTA	1.79	1.75	1.46	0.93	2.87	1.23	1.58	1.41
		1.84	1.79	2.22	0.96	2.75	1.11	1.68	1.53
		1.86	1.95	1.51	0.88	2.13	1.29	1.91	1.34
		2.32	1.99	1.81	0.97	2.39	1.09	2.12	1.52
		1.71	1.95	2.21	0.78	2.51	1.32	1.83	1.51
	NaCl	4.53	2.37	1.65	3.12	4.06	2.09	0.93	0.66
		4.85	2.71	1.61	3.23	4.64	2.54	0.91	0.72
		4.98	2.33	1.38	2.95	3.44	2.09	0.75	0.62
		4.34	2.19	1.32	3.25	4.07	2.34	0.87	0.66
		4.11	2.83	2.11	2.63	3.43	2.51	0.79	0.67
	NaCl+20 μM DCPTA	4.46	2.92	3.99	1.94	7.19	2.53	1.62	1.04
		4.72	3.12	3.73	1.88	6.21	2.05	1.4	1.1
		4.46	3.21	2.66	2.07	6.31	2.46	1.59	1.22
		4.86	3.03	3.39	1.76	6.67	2.29	1.88	0.94
		4.96	2.67	3.67	1.62	6.44	2.17	1.97	1.12
	NaCl+100 μM DCPTA	5.04	3.18	4.96	1.54	8.34	2.25	2.06	1.1
		5.22	3.34	4.69	1.48	7.59	2.32	1.97	1.04
		5.07	3.16	4.93	1.37	8.44	2.55	2.13	1.21
		4.59	3.38	3.73	1.46	8.85	2.36	2.07	1.28
		4.64	2.76	5.26	1.12	7.27	2.65	1.8	1.31
